# Supplementary material for: Supermicrosurgical Suture-Stent Technique for A Lymphaticovenular Bypass
Source: J Clin Med. 2021 Jun 11;10(12):2595. doi: 10.3390/jcm10122595 (PMC8231290; doi:10.3390/jcm10122595)
Supplement: Supplementary file 1 [file jcm-10-02595-s001.zip]

Archive with 1 entries (1 files):
- jcm-1226746 - supplementary video - edit.mp4
